# Supplementary material for: Access to primary care and cognitive impairment: results from a national community study of aging Americans
Source: BMC Geriatr. 2021 Oct 20;21:580. doi: 10.1186/s12877-021-02545-8 (PMC8527792; doi:10.1186/s12877-021-02545-8)
Supplement: Supplementary file 1 — Additional file 1. [file 12877_2021_2545_MOESM1_ESM.xlsx]

## Sheet: Supp Table 1
Results from Generalized Estimating Equation Models of Cognitive Impairment by Individual and Primary Care Service Area Characteristics Including One Vascular Risk Factor per Model
		Diabetes Only*	Hypertension*	Cholesterol*
Independent Variables		OR (95% CI)	OR (95% CI)	OR (95% CI)
National quartile of age/sex adjusted rate of clinically active PCSA primary care supply
	Bottom 25%	1.25 [1.08,1.45]	1.25 [1.08,1.45]	1.25 [1.08,1.45]
	Second lowest 25%	1.17 [1.02,1.34]	1.17 [1.02,1.35]	1.17 [1.02,1.34]
	Second highest 25%	1.05 [0.91,1.23]	1.06 [0.91,1.23]	1.05 [0.91,1.23]
	Top 25%	REF	REF	REF
PCSA Primary care utilization
	> US Median	1.02 [0.93,1.13]	1.02 [0.93,1.12]	1.02 [0.93,1.12]
	< US Median	REF	REF	REF
PCSA ED utilization
	> US Median	1.12 * [1.02,1.23]	1.12 * [1.02,1.23]	1.12 * [1.02,1.23]
	< US Median	REF	REF	REF
Self-Reported source of regular medical care
	No	1.16 * [1.03,1.30]	1.15 * [1.02,1.29]	1.15 * [1.02,1.29]
	No Answer	1.38 *** [1.17,1.62]	1.37 *** [1.16,1.62]	1.37 *** [1.17,1.62]
	Yes	REF	REF	REF
Health Insurance
	No	1.11 [0.92,1.35]	1.11 [0.91,1.34]	1.11 [0.91,1.34]
	Yes	REF	REF	REF
Diabetes
	Managed vs. none	1.02 [0.89,1.18]	--	--
	Unmanaged vs. none	1.09 [0.95,1.26]	--	--
Hypertension
	Managed vs. none	--	0.92 [0.82,1.03]	--
	Unmanaged vs. none	--	1.04 [0.91,1.18]	--
Dyslipidemia
	Managed vs. none	--	--	0.91 [0.81,1.03]
	Unmanaged vs. none	--	--	1.03 [0.92,1.15]
*Models adjust for age, sex, race, education, income, smoking, alcohol use, exercise, body mass index. PCSA=Primary Care Service Area; CI=Confidence Interval; ED=Emergency Department
