# Supplementary material for: Access to primary care and cognitive impairment: results from a national community study of aging Americans
Source: BMC Geriatr. 2021 Oct 20;21:580. doi: 10.1186/s12877-021-02545-8 (PMC8527792; doi:10.1186/s12877-021-02545-8)
Supplement: Supplementary file 2 — Additional file 2. [file 12877_2021_2545_MOESM2_ESM.xlsx]

## Sheet: Supp Table 2
Results from Generalized Estimating Equation Models of Cognitive Impairment by Individual and Primary Care Service Area Characteristics limited to Lab Defined Vascular Risk Factors
Independent Variables		OR (95% CI)
National quartile of age/sex adjusted rate of clinically active PCSA primary care supply
	Bottom 25%	1.25 [1.07,1.45]
	Second lowest 25%	1.17 [1.02,1.34]
	Second highest 25%	1.05 [0.91,1.23]
	Top 25%	REF
PCSA Primary care utilization
	> US Median	1.02 [0.93,1.12]
	< US Median	REF
PCSA ED utilization
	> US Median	1.12 [1.02,1.23]
	< US Median	REF
Self-Reported source of regular medical care
	No	1.15 [1.03,1.29]
	No Answer	1.37 [1.17,1.62]
	Yes	REF
Health Insurance
	No	1.11 [0.92,1.34]
	Yes	REF
Diabetes
	Lab indicated vs. normal lab value	1.08 [0.94,1.24]
Hypertension
	Lab indicated vs. normal lab value	1.09 [0.98,1.21]
Dyslipidemia
	Lab indicated vs. normal lab value	1.06 [0.96,1.17]
*Models adjust for age, sex, race, education, income, smoking, alcohol use, exercise, body mass index. PCSA=Primary Care Service Area; CI=Confidence Interval; ED=Emergency Department
