# Supplementary material for: Access to primary care and cognitive impairment: results from a national community study of aging Americans
Source: BMC Geriatr. 2021 Oct 20;21:580. doi: 10.1186/s12877-021-02545-8 (PMC8527792; doi:10.1186/s12877-021-02545-8)
Supplement: Supplementary file 3 — Additional file 3. [file 12877_2021_2545_MOESM3_ESM.xlsx]

## Sheet: Supp Table 3
Results from Generalized Estimating Equation Models of Cognitive Impairment by Individual and Primary Care Service Area Characteristics with a Participant Race Interaction Term
Independent Variables		Odds Ratio (95% CI)
National quartile of age/sex adjusted rate of clinically active PCSA primary care supply
	Bottom 25%	1.40 [1.13,1.74]
	Second lowest 25%	1.27 [1.07,1.51]
	Second highest 25%	1.10 [0.94,1.30]
	Top 25%	REF
PCSA Primary care supply * Race Interaction
	Race*Supply	1.07 [0.98,1.16]
PCSA Primary care utilization
	> US Median	1.01[0.92,1.12]
	< US Median	REF
PCSA ED utilization
	> US Median	1.13 [1.03,1.24]
	< US Median	REF
Self-Reported source of regular medical care
	No	1.14 [1.01,1.28]
	No Answer	1.36 [1.16,1.61]
	Yes	REF
Health Insurance
	No	1.11 [0.92,1.34]
	Yes	REF
Diabetes
	Managed vs. none	1.05 [0.91,1.21]
	Unmanaged vs. none	1.10 [0.96,1.27]
Hypertension
	Managed vs. none	0.93 [0.83,1.04]
	Unmanaged vs. none	1.03 [0.91,1.18]
Dyslipidemia
	Managed vs. none	0.91 [0.81,1.03]
	Unmanaged vs. none	1.02 [0.92,1.15]
*Models adjust for age, sex, race, education, income, smoking, alcohol use, exercise, body mass index. PCSA=Primary Care Service Area; CI=Confidence Interval; ED=Emergency Department
